# Supplementary material for: Association Between Fine Particle Waves and Sexual Function: A Nationwide Cross-Sectional Survey in China
Source: Toxics. 2025 Jan 6;13(1):39. doi: 10.3390/toxics13010039 (PMC11769323; doi:10.3390/toxics13010039)
Supplement: Supplementary file 1 [file toxics-13-00039-s001.zip]

Archive with 1 entries (1 files):
- toxics-3360858-supplementary.pdf
